# Supplementary material for: Variation and Interaction of Distinct Subgenomes Contribute to Growth Diversity in Intergeneric Hybrid Fish
Source: Genomics Proteomics Bioinformatics. 2024 Jul 23;22(6):qzae055. doi: 10.1093/gpbjnl/qzae055 (PMC11810642; doi:10.1093/gpbjnl/qzae055)
Supplement: qzae055_Supplementary_Data [file qzae055_supplementary_data.zip]

Archive with 19 entries (19 files):
- Figure S3.tif
- Figure S4.tif
- Figure S5.tif
- Figure S6.tif
- Figure S7.tif
- supplementary material captions-done.docx
- Table S1-done.xlsx
- Table S2-done.xlsx
- Table S3-done.xlsx
- Table S4-done.xlsx
- Table S5-done.xlsx
- Table S6-done.xlsx
- Table S7-done.xlsx
- Table S8-done.xlsx
- Table S9-done.xlsx
- Table S10-done.xlsx
- Table S11-done.xlsx
- Figure S1.tif
- Figure S2.tif
