# Supplementary material for: Variation and Interaction of Distinct Subgenomes Contribute to Growth Diversity in Intergeneric Hybrid Fish
Source: Genomics Proteomics Bioinformatics. 2024 Jul 23;22(6):qzae055. doi: 10.1093/gpbjnl/qzae055 (PMC11810642; doi:10.1093/gpbjnl/qzae055)
Supplement: qzae055_Supplementary_Data [file qzae055_supplementary_data.zip › Table S1-done.xlsx]

## Sheet: Sheet1
Table S1 Sampling information for the hybrid varieties originating from hybridization of goldfish (2nRR) and common carp (2nCC)
		mtDNA origin	Subgenome	Ploidy level	No. of individuals and sequencing strategy
2nRR	Inbred parent	2nRR	RR	Diploid
2nCC	Inbred parent	2nCC	CC	Diploid
2nRC	Hybrid progeny	2nRR	RC	Diploid	7 (WGS) + 7 (8 months, RNA-seq) + 33 (24 months, RNA-seq)
2nCR	Hybrid progeny	2nCC	RC	Diploid	13 (24 months, RNA-seq)
3nR2C	Hybrid progeny	2nRR	RRC	Triploid	4 (WGS) + 4 (8 months, RNA-seq) + 16 (24 months, RNA-seq)
3nRC2	Hybrid progeny	2nCC	RCC	Triploid	7 (WGS) + 7 (8 months, RNA-seq) + 43 (24 months, RNA-seq)
3nCR2	Hybrid progeny	2nRR	RRC	Triploid	8 (WGS) + 8 (8 months, RNA-seq) + 16 (24 months, RNA-seq)
3nC2R	Hybrid progeny	2nRR	RCC	Triploid	3 (WGS) + 3 (8 months, RNA-seq) + 10 (24 months, RNA-seq)
Note: WGS was performed on all 29 samples, which were collected 8 months after hatching. This dataset includes 29 samples collected at the 8 months after hatching and 131 hybrid individuals obtained 24 months after hatching. mtDNA, mitochondrial DNA; WGS, whole-genome sequencing; RNA-seq, RNA sequencing.
