# Supplementary material for: Variation and Interaction of Distinct Subgenomes Contribute to Growth Diversity in Intergeneric Hybrid Fish
Source: Genomics Proteomics Bioinformatics. 2024 Jul 23;22(6):qzae055. doi: 10.1093/gpbjnl/qzae055 (PMC11810642; doi:10.1093/gpbjnl/qzae055)
Supplement: qzae055_Supplementary_Data [file qzae055_supplementary_data.zip › Table S2-done.xlsx]

## Sheet: Sheet1
Table S2 Summary of WGS and transcriptome data for 29 individuals
Sample	WGS					Sequencing platform	Transcriptome
	Total raw data (Gb)	No. of raw reads	Total clean data (Gb)	No. of clean reads	Q20		Total clean data (Gb)	No. of clean reads
2nRCC+2nCC	133.18	887886184	131.13	880025966	0.9707	Illumina	/	/
3nR2C-1	16.5	109978906	16.48	109841182	0.9548	Illumina	7.17	23910714
3nR2C-2	15.9	105983584	15.87	105830272	0.9553	Illumina	6.53	21754084
3nR2C-3	17.94	119615940	17.92	119494126	0.953	Illumina	7.93	26430006
3nR2C-4	20	133319768	19.98	133178110	0.9541	Illumina	6.85	22821814
3nRC2-1	16.99	113251606	16.97	113135980	0.9539	Illumina	6.88	22943014
3nRC2-2	18.51	123390314	18.49	123248094	0.959	Illumina	7	23331026
3nRC2-3	25.45	169673702	25.42	169499982	0.9577	Illumina	6.78	22595941
3nRC2-4	17.23	114867956	17.21	114760194	0.9564	Illumina	7.04	23479965
3nRC2-5	22.56	150416302	22.54	150279146	0.9534	Illumina	6.98	23266850
3nRC2-6	21.27	141783602	21.22	141491116	0.9653	Illumina	6.88	22923228
3nRC2-7	17	113328292	16.98	113220270	0.952	Illumina	6.89	22982121
2nRC-1	15.47	103105580	15.43	102869808	0.9648	Illumina	7.05	23483488
2nRC-2	18.66	124422298	18.64	124283194	0.9589	Illumina	6.68	22250310
2nRC-3	19.33	128870236	19.28	128552694	0.9669	Illumina	6.76	22544535
2nRC-4	19.18	127844980	19.14	127608750	0.9647	Illumina	6.98	23267993
2nRC-5	16.96	113083420	16.93	112850426	0.9675	Illumina	7.74	25790752
2nRC-6	19.9	132678094	19.88	132540870	0.9591	Illumina	6.86	22858862
2nRC-7	20.74	138270420	20.72	138122580	0.966	Illumina	6.91	23044206
3nCR2-1	16.08	107207680	16.07	107109188	0.96	Illumina	6.65	22180305
3nCR2-2	19.66	131088560	19.63	130842340	0.9641	Illumina	6.94	23119498
3nCR2-3	18.82	125447802	18.8	125305184	0.9478	Illumina	6.98	23253547
3nCR2-4	18.01	120045368	17.98	119884758	0.9609	Illumina	6.88	22925780
3nCR2-5	18.98	126504438	18.96	126382834	0.9541	Illumina	7.52	25069355
3nCR2-6	15.57	103800324	15.55	103685582	0.9593	Illumina	6.65	22182434
3nCR2-7	16.17	107785634	16.15	107662336	0.9591	Illumina	7.11	23706727
3nCR2-8	17.98	119862946	17.96	119723742	0.9495	Illumina	6.7	22340204
3nC2R-1	17.69	117962178	17.67	117820468	0.9574	Illumina	6.89	22974313
3nC2R-2	19.33	128894370	19.31	128763682	0.9561	Illumina	6.74	22479164
3nC2R-3	20.51	136710642	20.46	136410036	0.9673	Illumina	7.56	25192814
Total	671.57	4477081126	668.77	4464422910			202.5	675103050
Note: Sample “2nRCC+2nCC” represents the mixed DNA of goldfish and common carp based on equal amounts.
