# Supplementary material for: Variation and Interaction of Distinct Subgenomes Contribute to Growth Diversity in Intergeneric Hybrid Fish
Source: Genomics Proteomics Bioinformatics. 2024 Jul 23;22(6):qzae055. doi: 10.1093/gpbjnl/qzae055 (PMC11810642; doi:10.1093/gpbjnl/qzae055)
Supplement: qzae055_Supplementary_Data [file qzae055_supplementary_data.zip › Table S3-done.xlsx]

## Sheet: Sheet1
Table S3 Genotypes of hybrid fish inferred from WGS data
Sample	Subgenome R	Subgenome C	Actual rate of R vs. C	Predicted rate of R vs. C	mtDNA type
2nRC-1	5845791	3997525	1.46	1	2nRR
2nRC-2	7207615	4918920	1.47	1	2nRR
2nRC-3	7862329	5366176	1.47	1	2nRR
2nRC-4	7074265	4816736	1.47	1	2nRR
2nRC-5	7341184	5005697	1.47	1	2nRR
2nRC-6	6341555	4384756	1.45	1	2nRR
2nRC-7	7468732	5170741	1.44	1	2nRR
3nC2R-1	4503364	6143998	0.73	0.5	2nRR
3nC2R-2	4912249	6696865	0.73	0.5	2nRR
3nC2R-3	5196835	7085952	0.73	0.5	2nRR
3nCR2-1	9558396	3321818	2.88	2	2nRR
3nCR2-2	7861414	2729295	2.88	2	2nRR
3nCR2-3	8072549	2824330	2.86	2	2nRR
3nCR2-4	8093148	2807790	2.88	2	2nRR
3nCR2-5	9803335	3430761	2.86	2	2nRR
3nCR2-6	9417607	3287606	2.86	2	2nRR
3nCR2-7	8958305	3151472	2.84	2	2nRR
3nCR2-8	9076989	3152754	2.88	2	2nRR
3nR2C-1	8258697	2886939	2.86	2	2nRR
3nR2C-2	7986943	2771951	2.88	2	2nRR
3nR2C-3	9088787	3098996	2.93	2	2nRR
3nR2C-4	10046266	3464362	2.9	2	2nRR
3nRC2-1	4306911	5877241	0.73	0.5	2nCC
3nRC2-2	6557404	8767749	0.75	0.5	2nCC
3nRC2-3	4704038	6412842	0.73	0.5	2nCC
3nRC2-4	4382332	5974122	0.73	0.5	2nCC
3nRC2-5	5739352	7839805	0.73	0.5	2nCC
3nRC2-6	5392320	7348412	0.73	0.5	2nCC
3nRC2-7	4322683	5896524	0.73	0.5	2nCC
Note: The rate of R vs. C represents the rate of the average number of the mapped reads in subgenomes R and C.
