# Supplementary material for: Variation and Interaction of Distinct Subgenomes Contribute to Growth Diversity in Intergeneric Hybrid Fish
Source: Genomics Proteomics Bioinformatics. 2024 Jul 23;22(6):qzae055. doi: 10.1093/gpbjnl/qzae055 (PMC11810642; doi:10.1093/gpbjnl/qzae055)
Supplement: qzae055_Supplementary_Data [file qzae055_supplementary_data.zip › Table S4-done.xlsx]

## Sheet: Sheet1
Table S4 Summary of mitochondrial reads mapped to goldfish and common carp genomes in transcriptome data (29 individuals)
Sample	Determined mtDNA type	Reference mitochondrial genome	No. of mapped reads	Percent of mapped reads (%)	No. of clean reads
2nRC-1	2nRR	2nCC	24	< 0.01	51434904
		2nRR	178557	0.35
2nRC-2	2nRR	2nCC	44	< 0.01	69061290
		2nRR	268614	0.39
2nRC-3	2nRR	2nCC	35	< 0.01	63804375
		2nRR	190809	0.3
2nRC-4	2nRR	2nCC	41	< 0.01	62141597
		2nRR	179104	0.29
2nRC-5	2nRR	2nCC	24	< 0.01	64276347
		2nRR	189879	0.3
2nRC-6	2nRR	2nCC	97	< 0.01	56425213
		2nRR	114138	0.2
2nRC-7	2nRR	2nCC	305	< 0.01	66270435
		2nRR	306842	0.46
3nR2C-1	2nRR	2nCC	125	< 0.01	54920591
		2nRR	223073	0.41
3nR2C-2	2nRR	2nCC	89	< 0.01	52915136
		2nRR	170260	0.32
3nR2C-3	2nRR	2nCC	12	< 0.01	59747063
		2nRR	109152	0.18
3nR2C-4	2nRR	2nCC	28	< 0.01	66589055
		2nRR	127791	0.19
3nRC2-1	2nCC	2nCC	186882	< 0.01	84749991
		2nRR	710	0.22
3nRC2-2	2nCC	2nCC	172830	< 0.01	56567990
		2nRR	634	0.31
3nRC2-3	2nCC	2nCC	169312	< 0.01	61624047
		2nRR	669	0.28
3nRC2-4	2nCC	2nCC	147749	< 0.01	57380097
		2nRR	546	0.26
3nRC2-5	2nCC	2nCC	193063	< 0.01	75139573
		2nRR	781	0.26
3nRC2-6	2nCC	2nCC	158324	< 0.01	70745558
		2nRR	716	0.22
3nRC2-7	2nCC	2nCC	99945	< 0.01	56610135
		2nRR	410	0.18
3nCR2-1	2nRR	2nCC	50	< 0.01	63191417
		2nRR	126357	0.2
3nCR2-2	2nRR	2nCC	53	< 0.01	51842791
		2nRR	159495	0.31
3nCR2-3	2nRR	2nCC	44	< 0.01	53831168
		2nRR	124270	0.23
3nCR2-4	2nRR	2nCC	41	< 0.01	53554594
		2nRR	152257	0.28
3nCR2-5	2nRR	2nCC	86	< 0.01	65421170
		2nRR	179742	0.27
3nCR2-6	2nRR	2nCC	140	< 0.01	62652592
		2nRR	221608	0.35
3nCR2-7	2nRR	2nCC	71	< 0.01	59942379
		2nRR	151320	0.25
3nCR2-8	2nRR	2nCC	67	< 0.01	59861871
		2nRR	114635	0.19
3nC2R-1	2nRR	2nCC	42	< 0.01	58910234
		2nRR	91608	0.16
3nC2R-2	2nRR	2nCC	139	< 0.01	64381841
		2nRR	146707	0.23
3nC2R-3	2nRR	2nCC	281	< 0.01	68205018
		2nRR	231780	0.34
Note: 2nRR in “Determined mtDNA type” represents the most of mapped reads in the mitochondrial genome originating from goldfish. 2nCC in “Determined mtDNA type” represents the most of mapped reads in the mitochondrial genome originating from common carp.
