# Supplementary material for: Variation and Interaction of Distinct Subgenomes Contribute to Growth Diversity in Intergeneric Hybrid Fish
Source: Genomics Proteomics Bioinformatics. 2024 Jul 23;22(6):qzae055. doi: 10.1093/gpbjnl/qzae055 (PMC11810642; doi:10.1093/gpbjnl/qzae055)
Supplement: qzae055_Supplementary_Data [file qzae055_supplementary_data.zip › Table S5-done.xlsx]

## Sheet: Sheet1
Table S5 Transcriptome-based mitochondrial type of hybrid fish (29 individuals)
Sample	mtDNA type	TPM in subgenome R	TPM in subgenome C
2nRC-1	2nRR	66666.7	0
2nRC-2	2nRR	66666.3	0.4
2nRC-3	2nRR	66666.7	0
2nRC-4	2nRR	66666.7	0
2nRC-5	2nRR	66666.5	0.14
2nRC-6	2nRR	66666.3	0.36
2nRC-7	2nRR	66666.2	0.44
3nR2C-1	2nRR	66664.4	2.27
3nR2C-2	2nRR	66666.6	0.05
3nR2C-3	2nRR	66663.8	2.85
3nR2C-4	2nRR	66660.5	6.18
3nRC2-1	2nCC	12.83	66653.8
3nRC2-2	2nCC	7.02	66659.6
3nRC2-3	2nCC	3.24	66663.4
3nRC2-4	2nCC	12.74	66653.9
3nRC2-5	2nCC	6.32	66660.4
3nRC2-6	2nCC	4.79	66661.9
3nRC2-7	2nCC	11.28	66655.4
3nCR2-1	2nRR	66666.1	0.56
3nCR2-2	2nRR	66666.6	0.04
3nCR2-3	2nRR	66666.2	0.5
3nCR2-4	2nRR	66666.5	0.15
3nCR2-5	2nRR	66662.4	4.23
3nCR2-6	2nRR	66666.6	0.05
3nCR2-7	2nRR	66666.6	0.05
3nCR2-8	2nRR	66666.6	0.08
3nC2R-1	2nRR	66666.4	0.27
3nC2R-2	2nRR	66643.1	23.53
3nC2R-3	2nRR	66618	48.67
Note: TPM values of hybrid were calculated from reads mapped to the reference mitochondrial genome of 2nRR or 2nCC. TPM, transcripts per million.
