# Supplementary material for: Variation and Interaction of Distinct Subgenomes Contribute to Growth Diversity in Intergeneric Hybrid Fish
Source: Genomics Proteomics Bioinformatics. 2024 Jul 23;22(6):qzae055. doi: 10.1093/gpbjnl/qzae055 (PMC11810642; doi:10.1093/gpbjnl/qzae055)
Supplement: qzae055_Supplementary_Data [file qzae055_supplementary_data.zip › Table S6-done.xlsx]

## Sheet: Sheet1
Table S6 Overview of CNVs predicted from WGS data
Sample	No. of genes with CNVs in subgenome R	Ratio	No. of genes with CNVs in subgenome C	Ratio	Total
2nRC-1	1778	0.7411	621	0.2589	2399
2nRC-2	1069	0.6652	538	0.3348	1607
2nRC-3	1031	0.6673	514	0.3327	1545
2nRC-4	1225	0.6746	591	0.3254	1816
2nRC-5	1116	0.6872	508	0.3128	1624
2nRC-6	1798	0.768	543	0.232	2341
2nRC-7	1246	0.6861	570	0.3139	1816
3nCR2-1	1355	0.6474	738	0.3526	2093
3nCR2-2	1363	0.5934	934	0.4066	2297
3nCR2-3	1438	0.618	889	0.382	2327
3nCR2-4	1398	0.5425	1179	0.4575	2577
3nCR2-5	1360	0.643	755	0.357	2115
3nCR2-6	1357	0.632	790	0.368	2147
3nCR2-7	1376	0.6235	831	0.3765	2207
3nCR2-8	1351	0.6406	758	0.3594	2109
3nR2C-1	1641	0.6543	867	0.3457	2508
3nR2C-2	1644	0.6495	887	0.3505	2531
3nR2C-3	1419	0.4925	1462	0.5075	2881
3nR2C-4	1597	0.5755	1178	0.4245	2775
3nC2R-1	1887	0.8092	445	0.1908	2332
3nC2R-2	1828	0.815	415	0.185	2243
3nC2R-3	1795	0.8333	359	0.1667	2154
3nRC2-1	1822	0.7998	456	0.2002	2278
3nRC2-2	1639	0.5433	1378	0.4567	3017
3nRC2-3	1846	0.8058	445	0.1942	2291
3nRC2-4	1835	0.7818	512	0.2182	2347
3nRC2-5	1735	0.8176	387	0.1824	2122
3nRC2-6	1754	0.8162	395	0.1838	2149
3nRC2-7	1820	0.8007	453	0.1993	2273
Note: CNVs, copy number variations.
