# Supplementary material for: Variation and Interaction of Distinct Subgenomes Contribute to Growth Diversity in Intergeneric Hybrid Fish
Source: Genomics Proteomics Bioinformatics. 2024 Jul 23;22(6):qzae055. doi: 10.1093/gpbjnl/qzae055 (PMC11810642; doi:10.1093/gpbjnl/qzae055)
Supplement: qzae055_Supplementary_Data [file qzae055_supplementary_data.zip › Table S7-done.xlsx]

## Sheet: Sheet1
Table S7 Summary of allelic copy numbers inferred from WGS data
Sample	High in allele Ra	High in allele Ca	Total	Loss event of allele Rb	Loss event of allele Cb	Body weight (g)
2nRC-1	237 (60.15%)	157 (39.85%)	394	0	0	91
2nRC-2	211 (59.60%)	143 (40.40%)	354	0	0	125
2nRC-3	181 (56.92%)	137 (43.08%)	318	0	0	109
2nRC-4	214 (60.62%)	139 (39.38%)	353	0	0	112
2nRC-5	199 (59.58%)	135 (40.42%)	334	0	0	123
2nRC-6	274 (68.33%)	127 (31.67%)	401	0	0	24
2nRC-7	218 (61.41%)	137 (38.59%)	355	0	0	43
3nC2R-1	233 (62.30%)	141 (37.70%)	374	8	0	325
3nC2R-2	201 (65.05%)	108 (34.95%)	309	3	0	326
3nC2R-3	215 (66.36%)	109 (33.64%)	324	1	0	341
3nCR2-1	229 (60.74%)	148 (39.26%)	377	0	2	137
3nCR2-2	222 (56.20%)	173 (43.80%)	395	0	2	145
3nCR2-3	256 (59.67%)	173 (40.33%)	429	0	3	27
3nCR2-4	238 (52.65%)	214 (47.35%)	452	0	94	165
3nCR2-5	218 (59.08%)	151 (40.92%)	369	0	1	149
3nCR2-6	290 (66.97%)	143 (33.03%)	433	0	6	151
3nCR2-7	246 (62.76%)	146 (37.24%)	392	0	2	27
3nCR2-8	266 (64.25%)	148 (35.75%)	414	0	1	143
3nR2C-1	299 (62.03%)	183 (37.97%)	482	0	3	92
3nR2C-2	305 (63.02%)	179 (36.98%)	484	0	1	100
3nR2C-3	405 (63.48%)	233 (36.52%)	638	0	118	93
3nR2C-4	380 (63.33%)	220 (36.67%)	600	0	223	110
3nRC2-1	232 (62.87%)	137 (37.13%)	369	0	2	394
3nRC2-2	518 (74.43%)	178 (25.57%)	696	1	1	341
3nRC2-3	191 (60.06%)	127 (39.94%)	318	0	1	426
3nRC2-4	226 (64.20%)	126 (35.80%)	352	2	0	355
3nRC2-5	195 (67.01%)	96 (32.99%)	291	2	0	377
3nRC2-6	198 (65.13%)	106 (34.87%)	304	1	0	97
3nRC2-7	237 (65.65%)	124 (34.35%)	361	2	0	355
Note: a Except for whole allele loss in a gene, the number of genes with a high copy number in allele R or C when compared to the other. b The number represents that gene copies were only from allele R or allele C.
