# Supplementary material for: Variation and Interaction of Distinct Subgenomes Contribute to Growth Diversity in Intergeneric Hybrid Fish
Source: Genomics Proteomics Bioinformatics. 2024 Jul 23;22(6):qzae055. doi: 10.1093/gpbjnl/qzae055 (PMC11810642; doi:10.1093/gpbjnl/qzae055)
Supplement: qzae055_Supplementary_Data [file qzae055_supplementary_data.zip › Table S8-done.xlsx]

## Sheet: Sheet1
Table S8 Overview of transcriptome data from 131 individuals in the six hybrid varieties
	Total raw data (Gb)	No. of raw reads (million)	Total clean data (Gb)	No. of clean reads (million)	Q20	Sample number
2nRC	420.09	2800.58	416.13	2794.81	0.9633	33
2nCR	137.63	917.5	136.23	914.08	0.9608	13
3nRC2	453.63	3024.19	448.65	3012.21	0.9607	43
3nR2C	192.47	1283.11	190.39	1279.37	0.963	16
3nCR2	201.8	1345.35	200.01	1342.95	0.9654	16
3nC2R	100.13	667.53	99.22	665.1	0.9594	10
Total	1505.74	10038.3	1490.63	10008.5	0.9621	131
