# Supplementary material for: Variation and Interaction of Distinct Subgenomes Contribute to Growth Diversity in Intergeneric Hybrid Fish
Source: Genomics Proteomics Bioinformatics. 2024 Jul 23;22(6):qzae055. doi: 10.1093/gpbjnl/qzae055 (PMC11810642; doi:10.1093/gpbjnl/qzae055)
Supplement: qzae055_Supplementary_Data [file qzae055_supplementary_data.zip › Table S9-done.xlsx]

## Sheet: Sheet1
Table S9 Summary of gene expression changes regulated by mitochondrial genetics
	Group 1 (3nRC2 vs. 3nC2R)			Group 2 (2nRC vs. 2nCR)
	Orthologous genes	SSGs	Total	Orthologous genes	SSGs	Total
DEGs in subgenome R	28 (0.16%)	27 (0.12%)	55 (0.14%)	1834 (10.18%)	1440 (6.50%)	3274 (8.15%)
DEGs in subgenome C	24 (0.13%)	47 (0.19%)	71 (0.17%)	1508 (8.37%)	1734 (7.14%)	3242 (7.66%)
Total	52 (0.29%)	74		3342 (18.55%)	3174
Note: DEGs, differentially expressed genes; SSGs: species-specific genes.
